# Supplementary material for: The Influence of COVID-19 Pandemic on the Frequent Use of E-Cigarettes and Its Association with Substance Use and Mental Health Symptoms
Source: Behav Sci (Basel). 2022 Nov 16;12(11):453. doi: 10.3390/bs12110453 (PMC9687156; doi:10.3390/bs12110453)
Supplement: Supplementary file 1 [file behavsci-12-00453-s001.zip]

Archive with 1 entries (1 files):
- behavsci-1922347-supplementary.pdf
